# Supplementary material for: Development of a Spectroscopic Map to Explain the Broad Raman Peak for Alkynes Solvated in Triethylamine
Source: J Phys Chem B. 2025 Aug 12;129(33):8509–20. doi: 10.1021/acs.jpcb.5c05298 (PMC12376100; doi:10.1021/acs.jpcb.5c05298)
Supplement: Supplementary file 1 [file jp5c05298_si_001.txt]

Supporting data for:

Development of a Spectroscopic Map to Explain the Broad Raman Peak for Alkynes Solvated in Triethylamine

Authors:
Anagha Aneesh1 (ORCID 0009-0001-0275-2586), Kristina Streu1 (ORCID 0009-0001-5101-6665), and Clyde A. Daly Jr.1,* (ORCID 0000-0003-2051-0561) 

1 Haverford College
Department of Chemistry
370 Lancaster Ave
Haverford, PA 19041
United States of America

*Corresponding author, Phone: 610-896-1000, cdaly2@haverford.edu  

The data below can be used to generate Δω(θ_RCC,θ_HCC ) using scipy.interpolate.SmoothBivariateSpline() [https://docs.scipy.org/doc/scipy/reference/generated/scipy.interpolate.SmoothBivariateSpline.html]. Subtract the 180, 180 value before fitting the data.

#PAC
#CCH angle, RCC angle, Unscaled Frequency
165,165,2146.0739141754907
165,150,2116.12318523561
165,135,2060.576749634909
150,165,2112.2496317640653
150,150,2068.0433208716754
150,135,1998.230126193559
135,165,2067.5741094200202
135,150,2020.461295401507
135,135,1947.8339192623926
165,174.43,2158.5056446655326
174.38,165, 2160.3706964282105
150,170.42,2122.939914814143
170.2,150,2125.772383971424
135,167.75,2073.6449457411795
167.47,135,2066.650773845472
180,180,2172.04

#EBA
#CCH angle, RCC angle, Unscaled Frequency
165,175.92,2129.768192232909
173.42,165,2127.01194864192
165,165,2115.940521319507
150,172.49,2096.6839405031874
168.14,150,2083.112590856455
165,150,2076.781639142427
135,170.3,2050.9604478511137
164.84,135,2010.3832858060432
165,135,2010.4371113132174
150,165,2084.8084467519366
150,150,2037.228529593295
150,135,1962.4534005596915
135,165,2042.1603117636778
135,150,1992.1347684312625
135,135,1916.1403182323888
180,180,2130.172005757003

S1
